# Supplementary material for: Microbial Community Establishment, Succession, and Temporal Dynamics in an Industrial Semi-Synthetic Metalworking Fluid Operation: A 50-Week Real-Time Tracking
Source: Microorganisms. 2024 Jan 26;12(2):267. doi: 10.3390/microorganisms12020267 (PMC10891577; doi:10.3390/microorganisms12020267)
Supplement: Supplementary file 1 [file microorganisms-12-00267-s001.zip]

Archive with 1 entries (1 files):
- microorganisms-2838471-supplementary.pdf
